# Supplementary material for: Longitudinal Study for the Detection and Quantification of Campylobacter spp. in Dairy Cows during Milking and in the Dairy Farm Environment
Source: Foods. 2023 Apr 13;12(8):1639. doi: 10.3390/foods12081639 (PMC10137412; doi:10.3390/foods12081639)
Supplement: Supplementary file 1 [file foods-12-01639-s001.zip]

Archive with 4 entries (3 files):
- supplemental/
- supplemental/Table_S1.xlsx
- supplemental/Table_S2.xlsx
- supplemental/Table_S3.xlsx
