# Supplementary material for: Longitudinal Study for the Detection and Quantification of Campylobacter spp. in Dairy Cows during Milking and in the Dairy Farm Environment
Source: Foods. 2023 Apr 13;12(8):1639. doi: 10.3390/foods12081639 (PMC10137412; doi:10.3390/foods12081639)
Supplement: Supplementary file 1 [file foods-12-01639-s001.zip › supplemental/Table_S1.xlsx]

## Sheet: Tabelle1
Detection limit	microorganism	faeces [CFU/ g]	teats [CFU/ 4 teats]	raw milk [CFU/ ml]	milk filter [CFU/ milk filter]	boot socks [CFU/2 boot socks]	milking cluster [CFU/ 4 cups]
quantitative	Campylobacter spp.	10	25	1	35	180	18
quantitative	E. coli	100	200	100	350	1800	180
quantitative	Pseudomonas spp.	100	200	100	350	1800	180
quantitative	total aerobic cell count	1000	20000	1000	3500	18000	1800
enrichment	Campylobacter spp.	1	5	0.20	7	36	3.6
