# Supplementary material for: Longitudinal Study for the Detection and Quantification of Campylobacter spp. in Dairy Cows during Milking and in the Dairy Farm Environment
Source: Foods. 2023 Apr 13;12(8):1639. doi: 10.3390/foods12081639 (PMC10137412; doi:10.3390/foods12081639)
Supplement: Supplementary file 1 [file foods-12-01639-s001.zip › supplemental/Table_S2.xlsx]

## Sheet: Sheet1
Sampling date	Cow_ID	log_campy	scoring consistency of faeces
2021-04-20	4662	2.10474	1
2021-04-20	4660	1.25964	1
2021-04-20	4652	2.85191	2
2021-04-20	4658	2.32034	2
2021-04-20	4659	3.10081	2
2021-04-20	4320	1.69897	2
2021-04-20	6057	2.20995	2
2021-05-04	4320	2.54574	2
2021-05-04	6001	1.30103	2
2021-05-04	4658	0	2
2021-05-04	4660	1.60206	1
2021-05-04	6057	2.20995	2
2021-05-04	4662	1.47712	1
2021-05-04	299	1.47712	1
2021-05-04	4659	2.03779	2
2021-05-04	4652	2.04139	2
2021-05-18	4665	0	3
2021-05-18	4320	2.87242	2
2021-05-18	6001	1.69897	2
2021-05-18	4658	2.79112	2
2021-05-18	4660	1.30103	2
2021-05-18	6057	2.21388	3
2021-05-18	299	4.19021	3
2021-05-18	4659	4.16543	2
2021-05-18	4652	3.08571	2
2021-06-01	4665	3.96751	3
2021-06-01	4320	2.16273	2
2021-06-01	6001	2.97144	2
2021-06-01	4658	2.49875	2
2021-06-01	4660	1.30103	2
2021-06-01	6057	2.99607	2
2021-06-01	299	2.23736	2
2021-06-01	4659	1	2
2021-06-01	4652	2.74394	2
2021-06-15	4665	2.91372	3
2021-06-15	4664	2.56067	3
2021-06-15	4320	2.60206	2
2021-06-15	6001	2.51491	2
2021-06-15	4658	2	2
2021-06-15	4660	2.37358	1
2021-06-15	6057	2.69897	2
2021-06-15	4662	2.8523	2
2021-06-15	299	2.6488	2
2021-06-15	4659	2.53839	2
2021-06-15	4652	4	2
2021-06-29	4665	3.01931	1
2021-06-29	4664	0	3
2021-06-29	4320	2.49009	2
2021-06-29	6001	1.65758	2
2021-06-29	4658	2.11394	2
2021-06-29	4317	2.49875	3
2021-06-29	4660	3.38604	2
2021-06-29	6057	2.23343	2
2021-06-29	4662	3.88289	2
2021-06-29	4659	1.8617	2
2021-06-29	4652	2.35655	2
2021-07-13	4665	2.25964	2
2021-07-13	4320	2.47712	2
2021-07-13	6001	2.37358	2
2021-07-13	4658	2.80371	2
2021-07-13	4317	2.27875	2
2021-07-13	4660	2.48616	2
2021-07-13	6057	1.77815	2
2021-07-13	4662	2.2971	2
2021-07-13	299	1	2
2021-07-13	4659	4.79112	2
2021-07-13	4652	2.16273	2
2021-07-27	4665	2	3
2021-07-27	4320	2.60206	2
2021-07-27	6001	1.79978	2
2021-07-27	4658	2.4318	3
2021-07-27	4660	1.69897	3
2021-07-27	6057	1.8451	2
2021-07-27	4662	2.60206	2
2021-07-27	299	2.77152	2
2021-07-27	4659	3.60206	2
2021-07-27	4652	2.80987	2
2021-08-10	4665	3.80987	3
2021-08-10	4664	3.90892	3
2021-08-10	4320	2.20995	3
2021-08-10	6001	2.32034	2
2021-08-10	4658	2.8841	2
2021-08-10	4660	2.37358	2
2021-08-10	6057	2.11394	2
2021-08-10	4662	2.52681	3
2021-08-10	299	4.42101	1
2021-08-10	4659	3.3164	3
2021-08-10	4652	1	2
2021-08-24	4665	4.61182	2
2021-08-24	4664	2.81594	2
2021-08-24	4320	4.40577	2
2021-08-24	6001	2.99607	2
2021-08-24	4658	2.40577	2
2021-08-24	4660	2.54574	1
2021-08-24	6057	2.95468	3
2021-08-24	4662	2.37358	3
2021-08-24	299	4.73676	1
2021-08-24	4659	3.28267	2
2021-08-24	4652	0	2
2021-09-07	4665	3.74001	2
2021-09-07	4664	2.9224	2
2021-09-07	4320	2	2
2021-09-07	6001	1.30103	2
2021-09-07	4658	2	3
2021-09-07	4660	2.42101	2
2021-09-07	6057	1.90309	2
2021-09-07	299	3.65365	3
2021-09-07	4659	3.75795	3
2021-09-07	4652	2.35655	2
2021-09-21	4665	3.09849	2
2021-09-21	4664	2.18906	2
2021-09-21	4320	2.33882	2
2021-09-21	4658	2.33882	3
2021-09-21	4660	1.30103	2
2021-09-21	6057	4.88289	2
2021-09-21	4662	1.25964	3
2021-09-21	299	2	1
2021-09-21	4659	3.74394	2
2021-09-21	4652	2.91285	2
2021-10-05	4665	3.24471	2
2021-10-05	4664	4.13652	2
2021-10-05	4320	2.49875	2
2021-10-05	4658	2.33882	2
2021-10-05	4660	1	2
2021-10-05	6057	2.8942	2
2021-10-05	299	2.9324	2
2021-10-05	4659	3.05848	2
2021-10-05	4652	2.23045	2
2021-10-19	4665	2.42101	2
2021-10-19	4664	4.35088	2
2021-10-19	4320	2.49009	2
2021-10-19	4658	2.44604	2
2021-10-19	4660	1.65758	2
2021-10-19	6057	3.19272	2
2021-10-19	4662	2.46376	2
2021-10-19	299	1.99607	2
2021-10-19	4659	2.95031	3
2021-10-19	4652	2.50268	2
2021-11-02	4665	2.75402	2
2021-11-02	4664	2.67068	3
2021-11-02	4320	3.0039	2
2021-11-02	6001	2	2
2021-11-02	4658	2.03779	3
2021-11-02	4660	1.47712	3
2021-11-02	6057	2.74001	3
2021-11-02	4662	2.56067	1
2021-11-02	299	3.28062	2
2021-11-02	4659	2.61743	3
2021-11-02	4652	2.54574	2
2021-11-16	4665	2.2971	2
2021-11-16	4664	3.68288	2
2021-11-16	4320	3.33882	2
2021-11-16	6001	1.25964	2
2021-11-16	4658	2.38997	2
2021-11-16	4660	1.69897	2
2021-11-16	6057	2.76086	2
2021-11-16	299	2.07255	1
2021-11-16	4659	2.95424	2
2021-11-16	4652	2	2
2021-11-30	4665	1.69897	2
2021-11-30	4664	3.32017	3
2021-11-30	4320	3.15058	3
2021-11-30	4658	1.8617	3
2021-11-30	4660	2.68288	3
2021-11-30	6057	5.91955	3
2021-11-30	299	3.12786	2
2021-11-30	4659	1.43573	3
2021-11-30	4652	2.06862	3
2021-12-14	4665	2.9921	2
2021-12-14	4664	2.71448	2
2021-12-14	4320	3.04497	2
2021-12-14	6001	2.37358	3
2021-12-14	4658	2.11394	3
2021-12-14	4660	1	2
2021-12-14	299	2.81201	3
2021-12-14	4659	2.62137	2
2022-01-11	4665	1.69897	1
2022-01-11	4664	2.68288	1
2022-01-11	4320	2.60789	2
2022-01-11	4658	0	2
2022-01-11	299	2.40577	1
2022-01-11	4659	1.8451	2
2022-01-11	6005	2.3381	2
2022-01-25	4665	1.30103	2
2022-01-25	4664	2.91285	2
2022-01-25	4320	3.20903	2
2022-01-25	299	2.85777	1
2022-01-25	4659	2.97587	3
2022-01-25	4652	1	2
2022-01-25	6005	1.90309	2
2022-02-08	4665	2.18513	2
2022-02-08	4664	2.32222	2
2022-02-08	4320	2.43573	2
2022-02-08	4658	1.47712	3
2022-02-08	299	0	2
2022-02-08	4659	1.60206	2
2022-02-08	4652	0	2
2022-02-08	6005	2.11394	2
2022-02-22	4665	1.47712	2
2022-02-22	4664	2.03386	3
2022-02-22	4320	1.65365	3
2022-02-22	6001	2	2
2022-02-22	4658	1.95424	2
2022-02-22	299	2.20412	2
2022-02-22	4659	1.60206	2
2022-02-22	4652	2.14613	1
2022-02-22	6005	2.18906	2
2022-03-22	4665	1.69897	1
2022-03-22	4664	2.78533	2
2022-03-22	4320	1.47712	2
2022-03-22	6001	1.60206	2
2022-03-22	4658	2	2
2022-03-22	299	2.53839	2
2022-03-22	4659	2.82193	3
2022-03-22	6005	1.8451	2
2022-04-05	4665	2.07255	1
2022-04-05	4664	2.73283	3
2022-04-05	4320	2.51098	2
2022-04-05	4658	3.07853	3
2022-04-05	299	2.59208	1
2022-04-05	4659	2.80554	2
2022-04-05	6005	2.46376	2
