# Supplementary material for: Longitudinal Study for the Detection and Quantification of Campylobacter spp. in Dairy Cows during Milking and in the Dairy Farm Environment
Source: Foods. 2023 Apr 13;12(8):1639. doi: 10.3390/foods12081639 (PMC10137412; doi:10.3390/foods12081639)
Supplement: Supplementary file 1 [file foods-12-01639-s001.zip › supplemental/Table_S3.xlsx]

## Sheet: Sheet1
Sampling date	Cow_ID	log_campy	Scoring
2021-05-03	4662	0	3
2021-05-17	299	1.95861	4
2021-05-17	4659	0	2
2021-05-31	6001	0	3
2021-06-14	4652	0	3
2021-06-14	4656	2.25964	3
2021-06-14	6077	2.14613	2
2021-06-14	4658	1.77815	4
2021-06-14	6074	0	3
2021-06-14	6057	1.30103	2
2021-06-14	4659	2.25964	3
2021-06-14	4660	2.72204	4
2021-06-14	6005	2.30103	3
2021-08-23	299	1.8617	3
2021-08-23	4660	0	4
2021-08-23	6005	0	4
2021-09-20	6057	2.68124	3
2021-09-20	4665	1.60206	4
2021-10-04	299	0	2
2021-10-04	4652	1.30103	4
2021-10-04	4662	0	3
2021-10-04	4665	2.16273	4
2021-10-18	6001	1.60206	2
2021-10-18	4665	2.25527	3
2021-10-18	4320	1.60206	2
2021-11-01	4658	0	3
2021-11-29	4659	0	3
2021-12-13	4660	0	2
2022-01-10	4652	0	3
2022-01-24	4320	0	1
2022-02-07	299	0	4
2022-02-21	4320	0	3
2022-04-04	6005	1.30103	4
2022-04-04	299	0	2
2022-04-04	4317	0	2
